# Supplementary material for: Pharmacy refill adherence outperforms self-reported methods in predicting HIV therapy outcome in resource-limited settings
Source: BMC Public Health. 2014 Oct 4;14:1035. doi: 10.1186/1471-2458-14-1035 (PMC4194413; doi:10.1186/1471-2458-14-1035)
Supplement: Supplementary file 3 — Additional file 3: Values of sensitivity, specificity, ROC curve AUC by adherence assessment method at different cut-off points predicting virological failure (viral load < 400 copies/ml) at individual time points of adherence follow-up measurement. Description of data: Four time points 1 - 4 and the overall adherence outcome is shown per adherence measurement method. Key: SHCS-AQ = Swiss HIV Cohort Study Adherence Questionnaire; VAS = Visual Analog Scale; AUC = Area Under the Curve; ROC = Receiver Operating Characteristic; Sen = Sensitivity; Spe = Specificity; CI = confidence interval; PPV = positive predictive value; NPV = negative predictive value; DR = detection rate; DP = detection prevalence. AUC noted as “NA” indicated a situation when one of the two groups (adherent or non-adherent) was too small to calculate sensitivity and specificity. (XLSX 21 KB) [file 12889_2014_7132_MOESM3_ESM.xlsx]

## Sheet: Sheet1
Adherence method	Adherence follow-up point	Cut-off	AUC	Accuracy (95% CI)	p-value	sen	spe	PPV	NPV	DR	DP
SHCS-AQ	1	NA	0.51	61.76 (53.05 - 69.96)	0.000181	0.15	0.87	0.37	0.66	0.05	0.14
SHCS-AQ	2	NA	NA	62.5 (53.51 - 70.9)	9.74e-05	0.12	0.88	0.33	0.66	0.04	0.12
SHCS-AQ	3	NA	NA	57.47 (46.41 - 68.01)	4.16e-06	0.03	0.92	0.2	0.6	0.01	0.06
SHCS-AQ	4	NA	NA	61.01 (52.96 - 68.63)	2.78e-05	0.13	0.87	0.33	0.65	0.04	0.13
SHCS-AQ	Overall	NA	0.52	58.64 (50.65 - 66.31)	0.328	0.31	0.73	0.37	0.67	0.1	0.28
VAS	1	90	NA	69.12 (60.63 - 76.75)	6.64e-08	0.17	0.97	0.73	0.69	0.06	0.08
VAS	1	95	NA	62.5 (53.79 - 70.65)	0.0051	0.23	0.83	0.42	0.67	0.08	0.19
VAS	1	100	NA	62.5 (53.79 - 70.65)	0.0051	0.23	0.83	0.42	0.67	0.08	0.19
VAS	2	90	NA	67.97 (59.15 - 75.94)	1.89e-08	0.09	0.98	0.67	0.68	0.03	0.05
VAS	2	95	NA	65.62 (56.72 - 73.79)	0.00155	0.23	0.87	0.48	0.69	0.08	0.16
VAS	2	100	NA	65.62 (56.72 - 73.79)	0.00155	0.23	0.87	0.48	0.69	0.08	0.16
VAS	3	90	NA	58.62 (47.55 - 69.08)	6.8e-06	0.06	0.92	0.33	0.6	0.02	0.07
VAS	3	95	NA	54.02 (43 - 64.77)	0.000276	0.06	0.85	0.2	0.58	0.02	0.11
VAS	3	100	NA	54.02 (43 - 64.77)	0.000276	0.06	0.85	0.2	0.58	0.02	0.11
VAS	4	90	NA	62.89 (54.88 - 70.41)	1.91e-07	0.09	0.91	0.36	0.66	0.03	0.09
VAS	4	95	NA	59.75 (51.69 - 67.44)	0.00178	0.18	0.82	0.34	0.65	0.06	0.18
VAS	4	100	NA	59.75 (51.69 - 67.44)	0.00178	0.18	0.82	0.34	0.65	0.06	0.18
VAS	Overall	90	0.52	66.05 (58.21 - 73.29)	2.98e-09	0.09	0.95	0.5	0.67	0.03	0.06
VAS	Overall	95	0.53	64.2 (56.3 - 71.57)	1.47e-05	0.16	0.89	0.43	0.67	0.06	0.13
VAS	Overall	100	0.54	58.02 (50.03 - 65.72)	0.904	0.4	0.67	0.39	0.69	0.14	0.35
Appointment	1	50	NA	63.24 (54.55 - 71.33)	3.06e-06	0.05	0.91	0.2	0.67	0.01	0.07
Appointment	1	55	NA	63.97 (55.3 - 72.02)	4.84e-06	0.07	0.91	0.27	0.67	0.02	0.08
Appointment	1	60	NA	63.97 (55.3 - 72.02)	4.84e-06	0.07	0.91	0.27	0.67	0.02	0.08
Appointment	1	65	0.5	64.71 (56.05 - 72.7)	7.66e-06	0.09	0.91	0.33	0.68	0.03	0.09
Appointment	1	70	NA	63.97 (55.3 - 72.02)	1.82e-05	0.09	0.9	0.31	0.67	0.03	0.1
Appointment	1	75	NA	63.97 (55.3 - 72.02)	1.82e-05	0.09	0.9	0.31	0.67	0.03	0.1
Appointment	1	80	0.5	63.97 (55.3 - 72.02)	6.33e-05	0.11	0.89	0.33	0.68	0.04	0.11
Appointment	1	85	NA	62.5 (53.79 - 70.65)	0.000272	0.11	0.87	0.29	0.67	0.04	0.13
Appointment	1	90	NA	61.76 (53.05 - 69.96)	0.000527	0.11	0.86	0.28	0.67	0.04	0.13
Appointment	1	95	NA	60.29 (51.55 - 68.58)	0.00427	0.14	0.83	0.27	0.67	0.04	0.16
Appointment	1	100	NA	60.29 (51.55 - 68.58)	0.00972	0.16	0.82	0.29	0.67	0.05	0.18
Appointment	2	50	NA	68.07 (58.9 - 76.31)	2.55e-06	0.13	0.95	0.56	0.69	0.04	0.08
Appointment	2	55	NA	68.07 (58.9 - 76.31)	2.55e-06	0.13	0.95	0.56	0.69	0.04	0.08
Appointment	2	60	NA	67.23 (58.02 - 75.55)	7.34e-06	0.13	0.94	0.5	0.69	0.04	0.08
Appointment	2	65	0.53	67.23 (58.02 - 75.55)	7.34e-06	0.13	0.94	0.5	0.69	0.04	0.08
Appointment	2	70	NA	67.23 (58.02 - 75.55)	7.34e-06	0.13	0.94	0.5	0.69	0.04	0.08
Appointment	2	75	NA	65.55 (56.28 - 74.02)	4.9e-05	0.13	0.91	0.42	0.68	0.04	0.1
Appointment	2	80	0.53	66.39 (57.15 - 74.78)	7.72e-05	0.15	0.91	0.46	0.69	0.05	0.11
Appointment	2	85	NA	65.55 (56.28 - 74.02)	0.000178	0.15	0.9	0.43	0.69	0.05	0.12
Appointment	2	90	NA	63.03 (53.69 - 71.69)	0.00155	0.15	0.86	0.35	0.68	0.05	0.14
Appointment	2	95	NA	63.03 (53.69 - 71.69)	0.00155	0.15	0.86	0.35	0.68	0.05	0.14
Appointment	2	100	NA	63.03 (53.69 - 71.69)	0.00155	0.15	0.86	0.35	0.68	0.05	0.14
Appointment	3	50	NA	60.49 (49.01 - 71.19)	4.79e-05	0.1	0.92	0.43	0.62	0.04	0.09
Appointment	3	55	NA	60.49 (49.01 - 71.19)	4.79e-05	0.1	0.92	0.43	0.62	0.04	0.09
Appointment	3	60	NA	60.49 (49.01 - 71.19)	4.79e-05	0.1	0.92	0.43	0.62	0.04	0.09
Appointment	3	65	NA	60.49 (49.01 - 71.19)	4.79e-05	0.1	0.92	0.43	0.62	0.04	0.09
Appointment	3	70	NA	60.49 (49.01 - 71.19)	4.79e-05	0.1	0.92	0.43	0.62	0.04	0.09
Appointment	3	75	NA	59.26 (47.77 - 70.05)	0.000128	0.1	0.9	0.38	0.62	0.04	0.1
Appointment	3	80	NA	58.02 (46.54 - 68.91)	0.000316	0.1	0.88	0.33	0.61	0.04	0.11
Appointment	3	85	NA	58.02 (46.54 - 68.91)	0.000316	0.1	0.88	0.33	0.61	0.04	0.11
Appointment	3	90	NA	55.56 (44.09 - 66.6)	0.00154	0.1	0.84	0.27	0.6	0.04	0.14
Appointment	3	95	NA	55.56 (44.09 - 66.6)	0.00154	0.1	0.84	0.27	0.6	0.04	0.14
Appointment	3	100	NA	56.79 (45.31 - 67.76)	0.00684	0.16	0.82	0.36	0.61	0.06	0.17
Appointment	4	50	NA	64.52 (56.44 - 72.03)	2.99e-07	0.1	0.92	0.38	0.67	0.03	0.08
Appointment	4	55	NA	63.87 (55.78 - 71.42)	7.64e-07	0.1	0.91	0.36	0.67	0.03	0.09
Appointment	4	60	NA	65.16 (57.1 - 72.63)	1.91e-06	0.13	0.91	0.44	0.68	0.05	0.1
Appointment	4	65	0.53	65.81 (57.77 - 73.23)	3.01e-06	0.15	0.91	0.47	0.68	0.05	0.11
Appointment	4	70	NA	65.16 (57.1 - 72.63)	7.1e-06	0.15	0.9	0.44	0.68	0.05	0.12
Appointment	4	75	NA	64.52 (56.44 - 72.03)	5.23e-05	0.17	0.88	0.43	0.68	0.06	0.14
Appointment	4	80	0.53	64.52 (56.44 - 72.03)	5.23e-05	0.17	0.88	0.43	0.68	0.06	0.14
Appointment	4	85	NA	64.52 (56.44 - 72.03)	0.00016	0.19	0.87	0.43	0.68	0.06	0.15
Appointment	4	90	NA	63.23 (55.12 - 70.82)	0.000574	0.19	0.85	0.4	0.68	0.06	0.16
Appointment	4	95	NA	63.23 (55.12 - 70.82)	0.00148	0.21	0.84	0.41	0.68	0.07	0.17
Appointment	4	100	NA	62.58 (54.46 - 70.21)	0.0126	0.25	0.82	0.41	0.68	0.08	0.21
Appointment	Overall	50	0.52	66.46 (58.6 - 73.7)	1.6e-10	0.07	0.97	0.57	0.67	0.02	0.04
Appointment	Overall	55	0.53	66.46 (58.6 - 73.7)	9.14e-10	0.09	0.96	0.56	0.67	0.03	0.06
Appointment	Overall	60	0.53	66.46 (58.6 - 73.7)	4.87e-09	0.11	0.95	0.55	0.67	0.04	0.07
Appointment	Overall	65	0.52	65.22 (57.32 - 72.54)	4.28e-08	0.11	0.93	0.46	0.67	0.04	0.08
Appointment	Overall	70	0.51	62.11 (54.14 - 69.63)	4.18e-05	0.15	0.87	0.36	0.66	0.05	0.14
Appointment	Overall	75	0.53	62.11 (54.14 - 69.63)	0.00485	0.24	0.82	0.41	0.67	0.08	0.2
Appointment	Overall	80	0.53	62.11 (54.14 - 69.63)	0.0105	0.25	0.81	0.41	0.68	0.09	0.21
Appointment	Overall	85	NA	57.76 (49.74 - 65.5)	0.115	0.25	0.75	0.34	0.66	0.09	0.25
Appointment	Overall	90	0.51	58.39 (50.36 - 66.09)	0.222	0.29	0.74	0.36	0.67	0.1	0.27
Appointment	Overall	95	0.52	57.76 (49.74 - 65.5)	0.544	0.33	0.71	0.37	0.67	0.11	0.3
Appointment	Overall	100	0.52	56.52 (48.49 - 64.31)	0.905	0.38	0.66	0.37	0.67	0.13	0.35
Refill	Overall	50	0.52	66.67 (58.84 - 73.87)	2.59e-11	0.05	0.98	0.6	0.67	0.02	0.03
Refill	Overall	55	0.54	67.9 (60.12 - 75.01)	4.37e-10	0.11	0.97	0.67	0.68	0.04	0.06
Refill	Overall	60	0.56	69.14 (61.41 - 76.15)	1.19e-09	0.15	0.97	0.73	0.69	0.05	0.07
Refill	Overall	65	0.57	69.75 (62.05 - 76.71)	1.97e-09	0.16	0.97	0.75	0.69	0.06	0.07
Refill	Overall	70	0.57	69.14 (61.41 - 76.15)	3.48e-08	0.18	0.95	0.67	0.69	0.06	0.09
Refill	Overall	75	0.55	66.67 (58.84 - 73.87)	7.1e-06	0.2	0.91	0.52	0.69	0.07	0.13
Refill	Overall	80	0.57	66.67 (58.84 - 73.87)	0.000239	0.25	0.88	0.52	0.7	0.09	0.17
Refill	Overall	85	0.57	64.81 (56.93 - 72.14)	0.0637	0.35	0.8	0.48	0.7	0.12	0.25
Refill	Overall	90	0.6	65.43 (57.57 - 72.72)	0.504	0.44	0.77	0.49	0.73	0.15	0.3
Refill	Overall	95	0.61	61.11 (53.15 - 68.66)	0.0233	0.6	0.62	0.45	0.75	0.2	0.46
Refill	Overall	100	0.6	56.17 (48.17 - 63.95)	6.49e-06	0.71	0.49	0.41	0.76	0.24	0.58
Pill	1	50	NA	64.13 (53.46 - 73.87)	0.000128	0.07	0.92	0.29	0.67	0.02	0.08
Pill	1	55	NA	63.04 (52.34 - 72.88)	0.000316	0.07	0.9	0.25	0.67	0.02	0.09
Pill	1	60	NA	61.96 (51.24 - 71.88)	0.000723	0.07	0.89	0.22	0.66	0.02	0.1
Pill	1	65	NA	61.96 (51.24 - 71.88)	0.000723	0.07	0.89	0.22	0.66	0.02	0.1
Pill	1	70	NA	59.78 (49.04 - 69.88)	0.00309	0.07	0.85	0.18	0.65	0.02	0.12
Pill	1	75	NA	55.43 (44.7 - 65.81)	0.0609	0.1	0.77	0.18	0.64	0.03	0.18
Pill	1	80	NA	53.26 (42.56 - 63.74)	0.36	0.17	0.71	0.22	0.64	0.05	0.25
Pill	1	85	NA	53.26 (42.56 - 63.74)	0.76	0.23	0.68	0.26	0.65	0.08	0.29
Pill	1	90	NA	48.91 (38.34 - 59.56)	0.0196	0.5	0.48	0.32	0.67	0.16	0.51
Pill	1	95	NA	42.39 (32.15 - 53.14)	3.92e-08	0.8	0.24	0.34	0.71	0.26	0.77
Pill	1	100	NA	30.43 (21.27 - 40.9)	3.47e-11	0.83	0.05	0.3	0.38	0.27	0.91
Pill	2	50	NA	55.56 (46.08 - 64.74)	0.0714	0.15	0.76	0.24	0.64	0.05	0.21
Pill	2	55	NA	53.85 (44.39 - 63.1)	0.134	0.15	0.73	0.22	0.63	0.05	0.23
Pill	2	60	NA	52.99 (43.55 - 62.28)	0.178	0.15	0.72	0.21	0.63	0.05	0.24
Pill	2	65	NA	51.28 (41.87 - 60.63)	0.289	0.15	0.69	0.2	0.62	0.05	0.26
Pill	2	70	NA	47.86 (38.54 - 57.29)	1	0.21	0.62	0.21	0.61	0.07	0.32
Pill	2	75	NA	49.57 (40.2 - 58.97)	0.298	0.36	0.56	0.29	0.64	0.12	0.41
Pill	2	80	NA	47.01 (37.72 - 56.45)	0.0568	0.41	0.5	0.29	0.63	0.14	0.47
Pill	2	85	NA	44.44 (35.26 - 53.92)	0.00636	0.46	0.44	0.29	0.62	0.15	0.53
Pill	2	90	NA	36.75 (28.03 - 46.16)	5.8e-06	0.56	0.27	0.28	0.55	0.19	0.68
Pill	2	95	NA	36.75 (28.03 - 46.16)	3.45e-11	0.79	0.15	0.32	0.6	0.27	0.83
Pill	2	100	NA	35.04 (26.45 - 44.41)	3.82e-16	0.95	0.05	0.33	0.67	0.32	0.95
Pill	3	50	NA	54.55 (42.79 - 65.94)	0.000723	0.03	0.85	0.13	0.59	0.01	0.1
Pill	3	55	NA	53.25 (41.52 - 64.71)	0.00154	0.03	0.83	0.11	0.59	0.01	0.12
Pill	3	60	NA	53.25 (41.52 - 64.71)	0.00154	0.03	0.83	0.11	0.59	0.01	0.12
Pill	3	65	NA	51.95 (40.26 - 63.48)	0.00309	0.03	0.81	0.1	0.58	0.01	0.13
Pill	3	70	NA	55.84 (44.07 - 67.16)	0.0258	0.17	0.79	0.33	0.61	0.06	0.19
Pill	3	75	NA	51.95 (40.26 - 63.48)	0.188	0.21	0.71	0.3	0.6	0.08	0.26
Pill	3	80	0.51	54.55 (42.79 - 65.94)	0.735	0.34	0.67	0.38	0.63	0.13	0.34
Pill	3	85	NA	53.25 (41.52 - 64.71)	0.405	0.48	0.56	0.4	0.64	0.18	0.45
Pill	3	90	0.51	49.35 (37.76 - 61)	0.025	0.59	0.44	0.39	0.64	0.22	0.57
Pill	3	95	NA	37.66 (26.87 - 49.44)	4.38e-07	0.79	0.13	0.35	0.5	0.3	0.84
Pill	3	100	NA	40.26 (29.23 - 52.06)	2.3e-10	0.97	0.06	0.38	0.75	0.36	0.95
Pill	4	50	NA	67.35 (59.13 - 74.85)	1.81e-08	0.08	0.96	0.5	0.68	0.03	0.05
Pill	4	55	NA	66.67 (58.43 - 74.22)	5.68e-08	0.08	0.95	0.44	0.68	0.03	0.06
Pill	4	60	NA	65.31 (57.02 - 72.96)	4.63e-07	0.08	0.93	0.36	0.68	0.03	0.07
Pill	4	65	NA	63.27 (54.93 - 71.06)	0.00175	0.19	0.85	0.38	0.68	0.06	0.16
Pill	4	70	NA	63.27 (54.93 - 71.06)	0.00427	0.21	0.84	0.38	0.69	0.07	0.18
Pill	4	75	NA	61.22 (52.85 - 69.14)	0.112	0.27	0.78	0.37	0.69	0.09	0.24
Pill	4	80	0.52	57.82 (49.41 - 65.91)	1	0.35	0.69	0.35	0.69	0.12	0.33
Pill	4	85	NA	55.1 (46.69 - 63.31)	0.0648	0.48	0.59	0.36	0.7	0.16	0.44
Pill	4	90	0.52	48.3 (39.99 - 56.68)	2.56e-06	0.65	0.4	0.34	0.7	0.21	0.61
Pill	4	95	NA	37.41 (29.58 - 45.77)	1.34e-13	0.79	0.17	0.32	0.63	0.26	0.82
Pill	4	100	NA	36.73 (28.94 - 45.07)	2e-19	0.94	0.09	0.33	0.75	0.31	0.92
Pill	Overall	50	NA	62.89 (54.88 - 70.41)	4.55e-08	0.04	0.92	0.2	0.66	0.01	0.06
Pill	Overall	55	NA	63.52 (55.53 - 71)	3.04e-07	0.08	0.92	0.31	0.66	0.03	0.08
Pill	Overall	60	NA	61.64 (53.6 - 69.23)	1.34e-05	0.09	0.88	0.28	0.66	0.03	0.11
Pill	Overall	65	NA	59.12 (51.05 - 66.84)	0.00126	0.13	0.82	0.27	0.65	0.04	0.16
Pill	Overall	70	NA	58.49 (50.42 - 66.24)	0.00974	0.17	0.79	0.29	0.66	0.06	0.2
Pill	Overall	75	NA	54.72 (46.64 - 62.61)	0.409	0.25	0.7	0.29	0.65	0.08	0.28
Pill	Overall	80	0.5	54.09 (46.01 - 62.01)	0.349	0.4	0.61	0.34	0.67	0.13	0.39
Pill	Overall	85	NA	46.54 (38.6 - 54.61)	0.000519	0.51	0.44	0.31	0.64	0.17	0.54
Pill	Overall	90	0.53	44.03 (36.17 - 52.11)	2.63e-12	0.79	0.26	0.35	0.72	0.26	0.75
Pill	Overall	95	NA	33.96 (26.65 - 41.89)	2e-19	0.87	0.08	0.32	0.53	0.29	0.91
Pill	Overall	100	NA	32.7 (25.48 - 40.58)	2e-19	0.98	0	0.33	0	0.33	0.99
